# Supplementary material for: Improved Translational Relevance of In Vitro Fibrosis Models by Integrating IOX2-Mediated Hypoxia-Mimicking Pathways
Source: Biomedicines. 2025 Jun 12;13(6):1448. doi: 10.3390/biomedicines13061448 (PMC12190251; doi:10.3390/biomedicines13061448)
Supplement: Supplementary file 1 [file biomedicines-13-01448-s001.zip]

Archive with 1 entries (1 files):
- biomedicines-3540068-supplementary.pdf
